# Supplementary material for: Three Licorice Extracts’ Impact on the Quality of Fresh-Cut Sweet Potato (Ipomoea batatas (L.) Lam) Slices
Source: Foods. 2024 Jan 9;13(2):211. doi: 10.3390/foods13020211 (PMC10815067; doi:10.3390/foods13020211)
Supplement: Supplementary file 1 [file foods-13-00211-s001.zip]

Archive with 1 entries (1 files):
- foods-2785996-supplementary.pdf
